# Supplementary material for: Reducing Systemic Inflammation in IUGR-Born Neonatal Lambs via Daily Oral ω-3 PUFA Supplement Improved Skeletal Muscle Glucose Metabolism, Glucose-Stimulated Insulin Secretion, and Blood Pressure
Source: Metabolites. 2025 May 22;15(6):346. doi: 10.3390/metabo15060346 (PMC12195305; doi:10.3390/metabo15060346)
Supplement: Supplementary file 1 [file metabolites-15-00346-s001.zip]

Archive with 1 entries (1 files):
- metabolites-3637807-supplementary.pdf
